# Supplementary material for: Single molecule measurements of microRNAs in the serum of patients with pulmonary tuberculosis
Source: Front Immunol. 2024 Sep 2;15:1418085. doi: 10.3389/fimmu.2024.1418085 (PMC11402676; doi:10.3389/fimmu.2024.1418085)
Supplement: Supplementary file 2 [file Table2.xlsx]

## Sheet: Supplementary Table S1
Supplementary Table S1.Primer sequences used in this study
No.	miRs	RT-specific stem-loop primers(5’-3’)	miRNA-specific forward primer sequences(5’-3’)
1	miR-199a-3p	GTCGTATCCAGTGCGTGTCGTGGAGTCGGCAATTGCACTGGATACGACTAACCAA	GTCGTATCCAGTGCGTGTC
2	miR-376c	GTCGTATCCAGTGCGTGTCGTGGAGTCGGCAATTGCACTGGATACGACACGTGGA	CGGGCAACATAGAGGAAATTC
3	miR-101	GTCGTATCCAGTGCGTGTCGTGGAGTCGGCAATTGCACTGGATACGACTTCAGTT	GGGTACTGTGATAACTGAAGG
4	miR-125a-5p	GTCGTATCCAGTGCGTGTCGTGGAGTCGGCAATTGCACTGGATACGACTCACAGG	ACAGTAGTCTGCACATTGGTTAG
5	miR-146a	GTCGTATCCAGTGCGTGTCGTGGAGTCGGCAATTGCACTGGATACGACAACCCAT	AGCCCGTGTAACAGCAACTC
6	miR-93	GTCGTATCCAGTGCGTGTCGTGGAGTCGGCAATTGCACTGGATACGACCTACCTG	CGCGGCAAAGTGCTGTTC
7	mir-22	GTCGTATCCAGTGCGTGTCGTGGAGTCGGCAATTGCACTGGATACGACGGCAGAG	ACAGTAGTCTGCACATTGGTTAG
8	miR-30c	GTCGTATCCAGTGCGTGTCGTGGAGTCGGCAATTGCACTGGATACGACGCTGAGA	GCGGGCTGTAAACATCCTA
9	miR-199b-5p	GTCGTATCCAGTGCGTGTCGTGGAGTCGGCAATTGCACTGGATACGAC GAACAGA	CCCAGTGTTTAGACTATCTGTTCG
10	miR-320b	GTCGTATCCAGTGCGTGTCGTGGAGTCGGCAATTGCACTGGATACGACTTGCCCT	AAAAGCTGGGTTGAGAGGGC
11	miR-99b	GTCGTATCCAGTGCGTGTCGTGGAGTCGGCAATTGCACTGGATACGACCGCAAGG	CACCCGTAGAACCGACCTT
12	miR-486-5p	GTCGTATCCAGTGCGTGTCGTGGAGTCGGCAATTGCACTGGATACGAC CTCGGGG	TCCTGTACTGAGCTGCCCC
13	miR-196b	GTCGTATCCAGTGCGTGTCGTGGAGTCGGCAATTGCACTGGATACGACCCCAACA	CGGGCTAGGTAGTTTCCTGTTG
14	miR-140-3p	GTCGTATCCAGTGCGTGTCGTGGAGTCGGCAATTGCACTGGATACGAC GGTGCCC	CCCAGTGTTTAGACTATCTGTTCG
15	miR-142-5p	GTCGTATCCAGTGCGTGTCGTGGAGTCGGCAATTGCACTGGATACGACATGGTGG	ATCCCACCACTGCCACCA
16	miR-103	GTCGTATCCAGTGCGTGTCGTGGAGTCGGCAATTGCACTGGATACGACTCATAGC	AGCAGCATTGTACAGGGC
17	miR-194	GTCGTATCCAGTGCGTGTCGTGGAGTCGGCAATTGCACTGGATACGACTCCACAT	AGCCCGTGTAACAGCAACTC
18	miR-16	GTCGTATCCAGTGCGTGTCGTGGAGTCGGCAATTGCACTGGATACGAC GTCAACC	GTCAGCAGTGCCTTAGC
19	miR-744	GTCGTATCCAGTGCGTGTCGTGGAGTCGGCAATTGCACTGGATACGACCTGCACT	GACACGCACTGGATACGAC
20	miR-26a	GTCGTATCCAGTGCGTGTCGTGGAGTCGGCAATTGCACTGGATACGACAGTACAT	GCGGGCTACAGTATAGATGAT
21	miR-29a	GTCGTATCCAGTGCGTGTCGTGGAGTCGGCAATTGCACTGGATACGACTAACCGA	GGGCTAGCACCATCTGA
22	miR-532-5P	GTCGTATCCAGTGCGTGTCGTGGAGTCGGCAATTGCACTGGATACGACAGGCTCG	CGACTTGCTTTCTCTCCTCC
23	miR-324-5p	GTCGTATCCAGTGCGTGTCGTGGAGTCGGCAATTGCACTGGATACGACCACCAAT	CCCCTAGGGCATTGGTG
24	miR-550a-3p	GTCGTATCCAGTGCGTGTCGTGGAGTCGGCAATTGCACTGGATACGACATGTGCC	TGTCTTACTCCCTCAGGCAC
25	miR-628-3p	GTCGTATCCAGTGCGTGTCGTGGAGTCGGCAATTGCACTGGATACGACTCGACTG	TCTAGTAAGAGTGGCAGTCGAGT
26	miR-34c-5p	GTCGTATCCAGTGCGTGTCGTGGAGTCGGCAATTGCACTGGATACGACGCAATCA	CGGGCAGGCAGTGTAGTTAG
reference genes	miR-39	GTCGTATCCAGTGCGTGTCGTGGAGTCGGCAATTGCACTGGATACGACCAAGCTG	TCACCGGGTGTAAATCAGCTT

## Sheet: Supplementary Table S2
Supplementary Table S2. The capture and detection probes used in this study. The capture probe was modified using 5'-Amino-Modifier C12 and detection probe was biotinylated on the 3' end.
Oligonucleotides	Sequences (5’-3’)	Tm(°C)	# of LNAs
Synthetic miRNA targets
miR-196	rUrArGrGrUrArGrUrUrUrCrCrUrGrUrUrGrUrUrGrGrG
miR-101	rUrArCrArGrUrArCrUrGrUrGrArUrArArCrUrGrArA
miR-99p	rCrArCrCrCrGrUrArGrArArCrCrGrArCrCrUrUrGrCrG
miR-320b	rArArArArGrCrUrGrGrGrUrUrGrArGrArGrGrGrCrArA
miR-29a	rUrArGrCrArCrCrArUrCrUrGrArArArUrCrGrGrUrUrA
Capture probes
miR-196b Capture	/5AmMC12/TTTTTTCCC[+A]ACA[+A]CAG	54.7	2
miR-101 Capture	/5AmMC12/TTTTTTT[+T]C[+A]GT[+T]A[+T]CA	52.8	4
miR-99b Capture	/5AmMC12/TTTTTTC[+G]CAAGGTCGG	60.3	1
miR-320b Capture	/5AmMC12/TTTTTTT[+T]GCC[+C][+T]C[+T]CA	53.2	4
miR-29a Capture	/5AmMC12/TTTTTT[+T]A[+A]CCG[+A]TT[+T]C	52.9	4
Detection probes
miR-196 Detector	GAAA[+C][+T]A[+C][+C]TA/3Bio/	50.9	4
miR-101 Detector	CAGTA[+C][+T]GTA/3Bio/	62.8	2
miR-99 Detector	T[+T][+C]TA[+C]GG[+G]TG/3Bio/	54.7	4
miR-320b Detector	A[+C]CC[+A]GCTT[+T]T/3Bio/	53.2	3
miR-29a Detector	AG[+A]T[+G]GTGCTA/3Bio/	51.7	2
RNA bases are proceeded by “r” (i.e. rA, rC, rG, rU), and locked nucleic acid (LNA) bases are proceeded by “+” (i.e. [+A], [+C], [+G], [+T]). Amine and biotin modifications are indicated (“/5AmMC12/” and “/3Bio/”, respectively).Capture probe sequences along with the melting temperature (Tm, as estimated by the OligoEvaluator) and the number of LNA residues.

## Sheet: Supplementary Table S3
Supplementary Table S3. Characteristics of analyzed datasets.Reviewers independently screened titles and abstracts, relevant articles were retrieved and assessed independently, and extracted the following data including: first author, year of publication, country, platform, no. of samples, miRs validated, No. of RT-qPCR validated sample (PTB/HC) and the list of up- and down-regulated miRNAs featu…
Reference	Acronym	Country	Platform	No. of sample	miRs validated	No. of qRT-PCR validated sample(PTB/HC)	Cut-off criteria
Maertzdorf,2012[1]	MA	Germany	human 8 × 15-k miRNA microarray chips (Agilent )	8 PTB&8 HC	NA	NA	log 2FC, P < 0.01
Zhang,2014[2]	ZH1	China	Solexa Sequencing (Illumina)	15PTB&46 HC pooled	4	20(10/10)	P<0.05
Zhang,2013[3]	ZH2	China	Solexa Sequencing (Illumina)	20PTB&20 HCpooled	15	196(108/88)	FC >1.5 or ratio <0.5; P <0.01
Fu,2011[4]	FU	China	miRCURY LNA array (Exiqon)	75PTB&52 HC pooled	3	60(30/30)	P < 0.05
Qi,2012 [5]	QI	China	TaqMan Low-Density Array (Applied Biosystems)	20PTB&20 HC pooled	10	95(30/65)	P-value <0.05
Tu,2019[6]	TU	China	Solexa sequencing	10PTB&10 HC	19	101(61/40)	P value≤0.05
Wang, 2016 [7]	WA1	China	Solexa sequencing (Illumina Hiseq2500)	10PTB&10HC	6	120(60/60)	P values <0.05
Wang,2018[8]	WA2	China	Solexa Sequencing (Illumina)	10PTB&10 HC	4	106(53/53)	FC >1.50 or ratio <0.60, P<0.001
Xu,2015[9]	XU	China	TaqMan miRNA array (Applied Biosystems)	11PTB&10 HC	NA	NA	FDR-adjusted, P value≤0.05
Latorre,2015[10]	LA	Spain	SurePrint G3 8x60 K miRNA microarrays (AgilentTechnologies)	9PTB&6 HC	9	33(17/16)	p-value<0.05, FC >1.3
Miotto,2013[11]	MI	Italy Tanzania Uganda China	TaqManH Low Density Array (Life Technologies)	28PTB&28 HC	NA	NA	FDR-adjusted, p-adj<0.05
LV,2016[12]	LV	China	NA	NA	1	238(124/117)	P<0.05
Wagh,2017[13]	WA3	India	NA	NA	4	30 PTB/19 MDR-TB/30HC	NA
Abd-El-Fattah,2013[14]	AB	Egypt	NA	NA	4	66(29/37)	P values less than 0.05
Chakrabarty, 2019[15]	CH	India	NA	NA	3	30(15/15)	P-value<0.05
PTB, pulmonary tuberculosis; HC, Health control; qRT-PCR, quantitative real-time polymerase chain reaction; FC, fold change; FDR, false discovery rate; NA, data not available.
References
[1] Maertzdorf J, Weiner J R, Mollenkopf H J, et al. Common patterns and disease-related signatures in tuberculosis and sarcoidosis[J]. Proc Natl Acad Sci U S A, 2012,109(20):7853-7858.
[2] Zhang H, Sun Z, Wei W, et al. Identification of serum microRNA biomarkers for tuberculosis using RNA-seq[J]. PLoS One, 2014,9(2):e88909.
[3] Zhang X, Guo J, Fan S, et al. Screening and identification of six serum microRNAs as novel potential combination biomarkers for pulmonary tuberculosis diagnosis[J]. PLoS One, 2013,8(12):e81076.
[4] Fu Y, Yi Z, Wu X, et al. Circulating microRNAs in patients with active pulmonary tuberculosis[J]. J Clin Microbiol, 2011,49(12):4246-4251.
[5] Qi Y, Cui L, Ge Y, et al. Altered serum microRNAs as biomarkers for the early diagnosis of pulmonary tuberculosis infection[J]. BMC Infect Dis, 2012,12:384.
[6] Tu H, Yang S, Jiang T, et al. Elevated pulmonary tuberculosis biomarker miR-423-5p plays critical role in the occurrence of active TB by inhibiting autophagosome-lysosome fusion[J]. Emerg Microbes Infect, 2019,8(1):448-460.
[7] Wang C, Liu C M, Wei L L, et al. A Group of Novel Serum Diagnostic Biomarkers for Multidrug-Resistant Tuberculosis by iTRAQ-2D LC-MS/MS and Solexa Sequencing[J]. Int J Biol Sci, 2016,12(2):246-256.
[8] Wang C, Yang S, Liu C M, et al. Screening and identification of four serum miRNAs as novel potential biomarkers for cured pulmonary tuberculosis[J]. Tuberculosis (Edinb), 2018,108:26-34.
[9] Xu Z, Zhou A, Ni J, et al. Differential expression of miRNAs and their relation to active tuberculosis[J]. Tuberculosis (Edinb), 2015,95(4):395-403.
[10] Latorre I, Leidinger P, Backes C, et al. A novel whole-blood miRNA signature for a rapid diagnosis of pulmonary tuberculosis[J]. Eur Respir J, 2015,45(4):1173-1176.
[11] Miotto P, Mwangoka G, Valente I C, et al. miRNA signatures in sera of patients with active pulmonary tuberculosis[J]. PLoS One, 2013,8(11):e80149.
[12] Lv Y, Guo S, Li X G, et al. Sputum and serum microRNA-144 levels in patients with tuberculosis before and after treatment[J]. Int J Infect Dis, 2016,43:68-73.
[13] Wagh V, Urhekar A, Modi D. Levels of microRNA miR-16 and miR-155 are altered in serum of patients with tuberculosis and associate with responses to therapy[J]. Tuberculosis (Edinb), 2017,102:24-30.
[14] Abd-El-Fattah A A, Sadik N A, Shaker O G, et al. Differential microRNAs expression in serum of patients with lung cancer, pulmonary tuberculosis, and pneumonia[J]. Cell Biochem Biophys, 2013,67(3):875-884.
[15] Chakrabarty S , Kumar A , Raviprasad K , et al. Host and MTB genome encoded miRNA markers for diagnosis of tuberculosis[J]. Tuberculosis, 2019,116:37-43

## Sheet: Supplementary Table S4
Supplementary Table S4. Up-regulated (n=52) and down-regulated (n=11) miRNAs reported in at least three expression profiling studies (PTB/HCs).
miRNA	Reference	No.	Fold change
Up-regulated
miR-199a-3p	1,5,6,7,8	5	2.16454	17.46	7.67	7.67	1.14288
miR-376c	1,2,5,8,11	5	1.83456	487.77	187.42	11.27	n/a
miR-101	1,3,4,6,8	5	1.73719	0.089767	4.87	0.174118	1.97332
miR-125a-5p	1,5,6,8,11	5	3.59181	2.65	1.96925	0.11341	n/a
miR-146a	1,4,5,11,15	5	3.60632	5.57	8.67	n/a	n/a
miR-93	1,3,4,5	4	7.97935	4.6128	258	13.47
miR-22	1,2,3,4	4	4.71811	5.71	1.57881	11.6
miR-30c	1,2,4,5	4	5.01326	11.48	8.15	2.5
miR-199b-5p	1,6,7,8	4	2.17995	0.329149	4.67	14.1881
miR-320b	3,6,7,8	4	0.11142	0.0766219	5.42	70.7369
miR-99b	2,5,7,8	4	9.57	43.49	0.07	0.0730443
miR-486-5p	1,2,6,8	4	2.54746	0.1106	37.435	0.14953
miR-196b	1,2,5,9	4	1.55211	1285.93	23.03	n/a
miR-140-3p	1,6,8,10	4	4.87887	3.87842	2.68868	n/a
miR-142-5p	1,6,8,10	4	38.8437	0.469151	3.38	n/a
miR-103	1,4,5,9	4	5.41271	4.31	5.09	n/a
miR-194	1,2,4,10	4	20.0571	7.98	21.5	n/a
miR-16	1,2,11,13	4	8.67888	0.0003	n/a	n/a
miR-744	1,4,5	3	2.03986	3.06	90.21
miR-26a	1,3,5	3	5.73006	0.004151	45.28
miR-29a	2,4,5	3	2.85	11.9	187.49
miR-1468-5p	6,7,8	3	0.241533	24.27	24.2663
miR-122-5p	6,7,8	3	0.0389587	21.79	21.7906
let-7g	1,4,5	3	2.91968	5.91	9.21
miR-362-3p	1,6,8	3	3.34482	0.0578405	5.95978
miR-320a	1,6,8	3	3.77231	0.16335	5.3907
miR-215-5p	6,7,8	3	0.361028	5.09	5.09031
miR-331-3p	1,6,7	3	6.31463	0.0644635	3.5
miR-145	1,2,5	3	2.53896	19.91	3.49
miR-590-3p	6,7,8	3	0.0415586	3.12	3.12038
miR-194-5p	6,7,8	3	0.201979	2.6	2.60119
miR-424-5p	6,7,8	3	0.116807	2.33	2.32834
miR-423-5p	1,5,6	3	4.28201	444.34	0.48
miR-193a-5p	1,8,11	3	1.68789	0.43917	n/a
miR-451	1,2,11	3	2.4661	1111.11	n/a
miR-144	1,5,12	3	130.071	333.44	n/a
miR-29c	1,3,10	3	36.5807	233	n/a
miR-210	1,5,10	3	7.8095	1412.63	n/a
miR-185	1,5,11	3	6.23579	92.67	n/a
miR-660	1,5,11	3	5.32491	46.55	n/a
miR-365	1,4,11	3	2.7158	24.7	n/a
miR-151-5p	1,2,9	3	2.40596	19.29	n/a
miR-27a	1,5,11	3	5.79264	12.23	n/a
miR-24	1,5,11	3	4.32577	6.95	n/a
miR-17	1,5,9	3	6.42384	6.14	n/a
miR-483-5p	3,4,11	3	4.66425	5.43	n/a
miR-197	1,5,14	3	4.34443	3.33	n/a
miR-19b	1,5,11	3	33.5776	2.07	n/a
miR-130a	1,10,11	3	6.36609	n/a	n/a
miR-374a	1,10,11	3	14.0661	n/a	n/a
miR-212	1,9,11	3	6.11777	n/a	n/a
miR-192	1,10,11	3	1.54891	n/a	n/a
down-regulated
miRNA	Reference	No.	Fold change
miR-532-5p	1,6,9,10,11	5	0.402537	0.304547	n/a	n/a	n/a
miR-324-5p	1,6,8,10	4	0.282865	0.235419	0.467848	n/a
miR-550a-3p	6,7,8	3	0.281491	0.14	0.147614
miR-628-3p	6,7,8	3	57.5296	0.03	0.0282939
miR-34c-5p	6,7,8	3	41.5199	0.05	0.0523876
miR-769-5p	4,6,8	3	0.23	0.365315	1.82557
miR-26b-5p	5,6,8	3	194.83	0.130626	0.154547
miR-142-3p	1,5,6	3	53.6319	0.487805	0.0120984
miR-502-3p	1,6,10	3	2.87479	0.472033	n/a
miR-30a-3p	6,8,11	3	0.193823	6.8267	n/a
let-7i	4,9,10	3	0.251256	n/a	n/a
n/a, data not available
Twenty-six candidate miRNAs (highlight) were verified by qRT-PCR analysis

## Sheet: Supplementary Table S5
Supplementary Table S5. 12 of the 15 studies performed qPCR validation of selected 80 miRNAs.Hierarchical cluster based on rank matrixes obtained from separate analyses for upregulated and downregulated gene lists was used to assess the correlations between the results of each datasets. Network analysis of miRNAs validated by qRT-PCR in each datasets was built using the Cytoscape programme (v3.9.…
Acronym	miRs validated by qRT-PCR ( n=80)	potential markers (up regulated,n=26)	potential markers (down regulated,n=4)
MA	N/A	N/A	N/A
ZH1	miR-196b, miR-516b, miR-376c, miR-486-5p	miR-196b, miR-376c
ZH2	miR-93-5p,miR-483-5p,miR-378,miR-320c,miR-320b,miR-29c,miR-26a,miR-22, miR-181a-2*,miR-15a,miR-148a,miR-146b-5p,miR-122,miR-101,miR-1	miR-378, miR-483-5p, miR-22, miR-29c	miR-101, miR-320b
FU	miR-3125, miR-93, and miR-29a	miR-29a
QI	miR-889, miR-576-3p,miR-432,miR-423-5p,miR-361-5p,miR-335,miR-26a,miR-210, miR-144-5p,miR-134	miR-361-5p, miR-889,miR-576-3p
TU	miR-628-3p,miR-548e-5p,miR-486-5p,miR-424-5p,miR-423-5p,miR-378a-3p, miR-331-3p, miR-32-5p,miR-30b-5p,miR-30a-5p,miR-215-5p,miR-20b-5p,miR-203a-3p, miR-202-5p, miR-17-5p,miR-145-5p,miR-138-5p,miR-124-3p,miR-101	miR-17-5p, miR-20b-5p, miR-378a-3p, miR-423-5p
WA1	miR-450b-5p, miR-4433b-5p, miR-424-5p, miR-320b, miR-199b-5p, miR-150-5p	miR-4433b-5p, miR-424-5p, miR-199b-5p
WA2	miR-125a-5p, miR-21-5p, miR-92a-3p, miR-148b-3p	miR-21-5p, miR-92a-3p, miR-148b-3p
XU	N/A	N/A	N/A
LA	miR-96, miR-93,miR-374a,miR-29c,miR-223,miR-21-5p,miR-194,miR-18a,miR-150-5p	miR-21-5p, miR-29c	miR-150
MI	N/A	N/A	N/A
LV	miR-144-3p	miR-144
WA3	miR-16, miR-155	miR-16	miR-155
AB	miR-21-5p, miR-155, miR-182, miR-197	miR-197
CH	miR-146a-5p ,miR-125b-5p,miR-5	miR-146a-5p, miR-5

## Sheet: Supplementary Table S6
Supplementary Table S6.Differentially expressed serum miRNAs in PTB compared to the HCs in the screening set.18 PTB patients and 18 individual from HC were randomly selected and pooled as 6 PTB samples and 6 HC samples (3 samples were pooled as one pool sample) for qRT-PCR.
no.	miRs validated	fold change (PTB/HCs)	P- value
1	miR-199a-3p	0.817005	0.839498
2	miR-376c	1.86852	0.108496
3	miR-101	3.33903	0.0376643
4	miR-125a-5p	1.57106	0.152004
5	miR-146a	2.61685	0.267635
6	miR-93	11.4117	0.0224869
7	miR-22	0.932216	0.905919
8	miR-30c	3.54142	0.034935
9	miR-199b-5p	0.549859	0.394294
10	miR-320b	0.31011	0.0176949
11	miR-99b	0.111537	0.0363973
12	miR-486-5p	0.828602	0.779588
13	miR-196b	3.07849	0.0314436
14	miR-140-3p	1.18304	0.836596
15	miR-142-5p	2.11439	0.128705
16	miR-103	0.697447	0.751984
17	miR-194	15.6619	0.27312
18	miR-16	3.21773	0.0761783
19	miR-744	4.3957	0.236293
20	miR-26a	1.81954	0.452224
21	miR-29a	4.07426	0.029037
22	miR-532-5p	0.25009	0.0747656
23	miR-324-5p	0.704519	0.539889
24	miR-550a-3p	0.281456	0.101655
25	miR-628-3p	undetected
26	miR-34c-5p	3.93125	0.115052
